# Supplementary material for: Efficacy of Acetylcholinesterase Inhibitors on Cognitive Function in Alzheimer’s Disease. Review of Reviews
Source: Biomedicines. 2021 Nov 15;9(11):1689. doi: 10.3390/biomedicines9111689 (PMC8615650; doi:10.3390/biomedicines9111689)
Supplement: Supplementary file 1 [file biomedicines-09-01689-s001.zip]

Archive with 1 entries (1 files):
- biomedicines-1453112-supplementary.pdf
